# Supplementary material for: Translational regulation of protrusion-localized RNAs involves silencing and clustering after transport
Source: eLife. 2019 Jul 10;8:e44752. doi: 10.7554/eLife.44752 (PMC6639073; doi:10.7554/eLife.44752)
Supplement: Figure 1—source data 1. [file elife-44752-fig1-data1.xlsx]

## Sheet: % RNA 
		% RNA
		Control fraction 1			Control fraction 2			Control fraction 3			Control fraction 4			Puro-fraction 1			Puro-fraction 2			Puro-fraction 3			Puro-fraction 4			Pkp4 cUTR-fraction 1			Pkp4 cUTR-fraction 2			Pkp4 cUTR-fraction 3			Pkp4 cUTR-fraction 4
		rep1	rep2	rep3	rep1	rep2	rep3	rep1	rep2	rep3	rep1	rep2	rep3	rep1	rep2	rep3	rep1	rep2	rep3	rep1	rep2	rep3	rep1	rep2	rep3	rep1	rep2	rep3	rep1	rep2	rep3	rep1	rep2	rep3	rep1	rep2	rep3
APC-dependent	Anp32b	14.0417	6.98073	14.3574	9.39814	10.2743	11.7669	19.8203	26.0188	43.1055	56.6007	56.759	30.649	27.0383	11.775	13.7107	25.5656	24.9612	34.5833	20.8799	25.4123	17.3546	26.842	37.7595	34.5905	12.8821	9.82247	15.7024	12.6218	15.3891	4.19578	21.5836	24.5221	38.2313	52.7881	50.2699	41.8719
	Wnk1	8.15154	2.61564	20.3384	9.62439	9.17007	15.15	22.1271	32.3443	37.0647	60.4232	55.9038	27.2299	19.8978	18.3539	11.5231	20.9051	28.2453	27.0661	24.8879	25.4819	21.6918	34.2112	28.1264	39.8234	15.3196	8.36547	13.8441	14.8062	17.0095	4.29817	22.9544	25.0031	32.2129	47.1179	49.847	49.5798
	Zbtb12	5.42857	2.98515	6.16095	12.4934	16.4441	14.4449	27.9506	26.6458	43.7435	53.6434	54.1842	35.8317	15.8712	7.14981	6.17577	27.9188	21.6667	52.7778	24.2734	32.1023	14.183	31.5972	37.7874	27.9534	7.43529	3.95668	10.1806	17.2381	16.5816	7.80294	30.1639	28.5438	41.4787	45.4788	50.6617	40.3135
	Kank2	12.0061	2.65977	12.1821	11.0571	12.4044	10.5638	33.4121	56.6414	37.6119	44.3675	28.331	38.5321	17.3841	13.716	6.33413	17.7665	21.9444	45.8333	24.5468	26.7614	14.8529	39.9124	37.8352	32.4182	11.1269	7.36152	11.3544	18.5368	27.551	5.23717	38.0056	29.7297	47.1655	32.4351	37.221	36.643
	Uhmk1	3.95785	2.2735	5.72998	14.1861	19.4264	21.3155	48.4153	55.8123	22.471	33.74	22.421	50.7263	12.9564	6.63208	6.60135	33.4375	37.2346	51.0417	35.2932	40.5354	26.5319	17.7341	15.9642	16.8469	4.56908	3.14114	7.64903	22.3007	28.3348	8.93895	46.2924	46.5484	60.5159	27.0472	21.8279	22.5621
	Kif1c	12.4612	3.86448	11.5924	16.2723	19.3793	17.7856	38.6876	52.9437	26.3682	32.5455	24.1762	44.1657	17.9235	9.03716	12.2177	37.1459	36.732	50	29.7827	37.9144	23.0696	15.3597	16.4864	14.736	9.75401	5.33991	13.269	22.518	27.4855	10.9392	41.1277	42.2206	50.6916	27.1882	25.0026	25.1393
	Pkp4	6.20301	2.78032	12.0758	23.6911	24.906	22.1411	37.4269	43.044	24.5695	32.7304	27.8602	41.7784	14.2407	10.7263	8.09184	37.6983	36.2222	54.1667	29.6305	35.7576	20.4412	18.3457	20.0511	16.6167	8.77478	4.7619	11.854	23.8534	27.416	10.0756	37.557	41.1235	50.019	29.7673	27.4127	28.8085
	Trak2	8.30688	3.65512	16.4461	24.0887	25.7018	22.8911	36.4335	47.7454	24.0464	31.2949	23.1788	37.6802	15.9382	14.4555	7.45843	46.4298	43.9665	66.25	25.6395	30.1808	16.7647	11.7713	11.4325	9.58403	13.125	6.55384	15.5939	29.0923	31.2863	14.3631	36.1424	39.0024	52.381	22.0455	23.1676	18.6654
	Map2k7	8.42857	4.38742	8.27358	17.0079	19.1943	19.0071	34.2963	41.3793	28.775	41.0853	34.7682	45.1277	17.7389	9.78959	9.6561	37.3822	35.1026	58.4239	28.3772	33.6132	16.4482	16.6766	21.5487	15.8974	9.09531	4.98199	11.704	20.286	23.3193	8.25732	35.5841	35.8506	46.1412	35.0717	35.432	33.6574
	Rab13	21.76	11.556	21.9274	22.39	23.936	22.8774	31.37	37.9659	20.7029	24.47	26.7911	34.4777	34.97	16.9585	18.1201	35.4	39.8148	53.5714	19.4	28.1818	16.5126	10.27	16.3474	12.5981	18.29	14.6856	26.8856	25.65	33.3012	11.64	34.32	33.5099	43.8095	21.74	18.5283	16.7553
	Cenpb	14.6632	7.04242	8.56287	23.2379	34.0683	24.3121	36.9768	41.2294	23.858	25.115	17.636	43.1088	20.5298	10.0681	10.029	43.9932	41.7361	65.2778	23.1244	34.0057	15.9722	12.1426	14.4397	11.0187	9.83957	6.85297	23.9361	33.8853	38.3117	15.3576	38.0179	36.0872	43.522	18.3471	19.0696	17.3424
	Trp53inp2	12.2857	4.34603	17.5039	24.7244	30.2133	30.7122	36.5926	44.5402	15.1741	26.5116	21.5922	35.0917	19.3335	15.2399	14.5583	46.4221	44.4444	52.4194	24.3641	29.5455	21.4421	10.2578	11.3346	12.1303	12.4734	8.19201	20.4815	32.5588	39.4869	14.9688	36.3421	36.5436	48.8984	18.3279	16.2302	15.8781
	Net1	25.7	12.5828	40.0314	23.58	22.2222	21.1424	25.12	38.3142	14.3035	25.68	26.858	25.5161	42.12	30.5562	17.0102	28.62	38.5621	56.4516	16.75	18.4492	12.3814	12.63	12.9592	14.2236	29.23	22.6366	40.8218	24.1	27.2989	7.59044	24.48	27.493	32.2751	22.23	22.4946	18.7155
	Cyb5r3	46.56	21.5232	46.1869	15.55	20.8858	16.3205	16.41	26.1593	18.1548	21.37	31.3199	19.7167	36.52	26.6836	21.9214	30.24	27.8917	46.1111	18.49	23.6888	15.4935	14.75	21.5394	16.9569	45.11	31.3713	48.6548	19.4	23.4756	7.03488	18.3	20.8635	24.1088	17.2	25.1334	20.8207
	Ddr2	20.47	8.46319	17.3483	19	21.4385	17.3012	34.94	49.4929	24.1167	25.62	20.4129	41.5954	15.61	9.82879	8.52312	28.95	30.8444	43.75	29.99	34.4909	21.449	25.46	24.7893	27.2487	16.62	10.6576	25.4432	25.39	31.3492	8.44408	37.65	37.1371	44.3084	20.43	20.6887	21.4286
	Dynll2	19.77	11.1557	31.1017	19.74	26.2892	24.6814	38.64	44.5445	12.6719	21.84	17.8511	32.7847	38.25	30.3502	22.0833	27.53	28.0303	41.3603	21.36	28.1233	21.1116	12.86	14.0659	14.9653	22.18	19.8251	38.7667	20.83	23.1602	7.10039	36.71	37.4576	40.5875	20.3	19.6276	13.6433
	Sh3pxd2a	30.619	11.686	39.6389	29.4488	29.4234	23.315	16.5432	36.2069	20.9666	24.2894	21.9923	16.7923	36.5837	22.1984	21.8824	30.5969	43.5556	51.5625	14.0431	16.5	10.7169	18.7419	18.3525	16.9717	26.8422	16.7153	48.1752	39.3029	46.9388	11.4826	16.7189	16.1519	21.5079	17.0878	21.2054	17.1099
	Rassf3	23.6735	9.88204	29.3788	13.8583	18.9573	20.7715	34.7937	44.181	16.1099	27.7298	27.68	31.8917	37.1965	33.8168	21.823	23.7733	20.6061	35.1562	21.7019	28.0165	21.1397	16.841	18.1122	21.6826	25.2941	17.93	35.442	18.0556	22.619	6.4761	32.1721	35.7786	41.0582	23.7879	23.4747	15.4846
	Myl6b	20.0287	11.7168	29.8535	48.8664	51.8344	40.0099	27.2101	32.3125	2.98507	3.89545	4.39957	27.5229	39.0453	19.307	16.7311	46.7957	56.4021	73.9051	11.7699	21.5152	7.51395	2.39714	3.43003	2.17399	17.7713	11.9898	35.4536	53.9697	61.0577	27.4995	24.4459	24.0125	33.1633	3.71319	3.63582	4.27432
APC-independent	Ncl	13.4727	6.48947	26.6484	19.0129	24.3737	37.4629	28.1843	33.5591	19.9005	39.516	36.0986	16.8578	23.5003	27.4264	10.5022	33.028	39.443	45.5357	21.774	18.7166	16.9433	21.7477	14.4242	26.3252	17.3704	10.608	19.2653	33.8235	39.3601	8.22055	25.5002	22.973	31.5899	23.3406	27.002	41.0417
	Npm1	9.88977	7.65248	9.17999	16.2785	21.156	23.6393	32.1722	37.4375	24.1168	41.6671	33.7806	43.1169	22.834	9.88074	11.9989	34.4328	40.4283	53.3048	25.6055	31.4624	16.7561	17.1724	18.2512	17.954	8.75406	7.15882	11.1002	18.3384	22.404	6.73331	36.7873	33.8661	44.5457	36.1223	36.5978	37.6366
	Rps16	11.0528	6.29317	14.9678	10.2042	11.3897	13.7624	32.0224	44.3085	34.7401	46.744	37.8124	35.9854	30.3675	15.8147	18.0141	21.2514	26.6667	42.8832	29.0375	31.2226	19.4933	19.197	26.3003	19.2623	12.2343	9.58832	12.6034	16.6442	25.5542	3.70155	33.4585	30.6617	43.5873	37.7387	35.4122	39.9645
	Rpl35	11.8691	11.1436	13.6673	28.365	33.7758	28.1941	30.4427	32.7423	25.8996	29.3335	22.3567	32.1336	25.7427	12.9688	18.4922	47.2105	49.3014	56.9317	18.1208	22.7699	14.1735	8.93108	14.9818	10.4387	12.0372	9.18313	23.3128	33.5014	37.5359	11.3032	28.9371	28.5954	39.5498	25.5289	24.6887	25.8448
	Rpl27a	22.74	15.5097	35.0879	34.54	37.9885	30.6743	30.44	35.5744	8.36992	12.27	10.8257	26.4616	38.89	27.7311	23.3713	41.16	45.9853	58.4167	15.1	19.8242	12.4951	4.84	6.42124	5.48419	27.64	21.0447	42.1337	34.57	40.8724	13.8484	27.29	28.3993	34.3495	10.49	9.66404	9.6932
	Rps20	27.04	20.1816	25.6945	34	44.2741	39.8369	31.57	30.0018	5.34029	7.4	5.57869	29.0576	31.51	22.4542	26.4373	48.33	53.5877	57.5148	15.72	19.4599	12.0999	4.44	4.49322	3.94705	21.56	21.3047	43.1996	38.48	41.941	14.4837	32.32	29.6341	36.6868	7.66	7.12063	5.6494
Control	ActB	12.37	6.08255	18.8815	16.44	20.3532	16.6698	19.29	23.8037	36.647	51.91	49.7738	27.7772	20.9163	28.19	13.1284	33.1634	31.74	46.8107	23.4236	19.89	15.7022	22.5162	20.17	24.3626	9.87099	15.5	18.3451	28.4318	25.15	8.06571	22.0194	21.15	30.2076	39.6868	38.21	43.3856
	Gapdh	12.83	7.77489	18.9949	12.59	17.4779	16.2776	17.64	24.2659	39.7307	56.95	50.4971	24.966	30.4	17.5993	16.4943	31.46	33.982	41.7175	18.83	21.9671	15.903	19.3	26.4658	25.9032	19.36	13.1122	17.5327	19.49	22.8758	6.23255	19	18.6672	31.0408	42.15	45.368	45.1964
	Ldha	12.2	6.14317	22.311	11.37	12.3504	15.298	18.9	22.3729	34.6579	57.54	59.1524	27.7917	31.24	18.9803	17.4052	28.2	31.3982	37.6104	21.62	24.4801	18.4379	18.96	25.1722	26.4912	19.16	12.9466	15.2763	16.12	20.6425	4.82417	20.66	21.4842	30.5289	44.15	44.9756	49.4028
	Tubb3	6.64	5	8.75315	19.73	21.8957	17.4445	24.55	29.3103	48.2436	49.04	48.543	26.4109	20.09	7.10765	9.92874	31.75	30.5185	43.75	23.39	29.5152	16.4706	24.81	35.2235	30.5158	8.4	4.86656	8.13008	23.61	26.3736	6.75931	26.21	25.9875	32.1332	41.99	43.8702	53.1915
	Arpc3	9.67997	5.04357	16.9231	21.0515	21.791	25.1869	36.2947	36.2976	19.3234	32.9786	36.7759	38.2936	24.7668	13.0129	15.4434	35.8387	36.2869	48.9583	22.285	28.9298	17.9902	17.0041	22.1446	17.066	8.65587	7.17646	19.1202	28.6203	34.5488	12.6788	35.3964	33.2416	50.2318	27.3957	24.9298	18.2828
	Nup50	6.84	4.00256	7.8306	23.76	24.6695	25.0283	28.71	35.8137	32.6937	40.66	35.4363	34.6767	17.41	7.62292	7.91959	37.69	37.8451	57.9268	25.68	29.208	16.1801	19.91	25.1074	18.0228	5.95	4.67687	12.3277	30.31	33.9811	11.9071	30.16	31.6243	41.9955	34.13	30.0092	33.3333
	Hprt	8.19643	4.42114	7.40729	16.4173	19.2909	30.1057	48.5	45.5939	8.791	26.8023	29.7645	53.6653	19.7534	9.49874	9.01851	36.4082	37.6471	55.4813	32.6805	40.615	24.0642	11.766	11.3027	11.6828	7.54378	5.91658	10.4019	21.0742	27.8822	12.0993	50.657	48.6961	64.5373	20.7911	17.2971	12.8862
	Atf2	8.08	4.73587	18.1203	28.56	29.8358	31.3758	40.29	47.073	14.5397	23.07	18.5584	36.1994	29.55	17.8988	10.3089	42.11	48.1746	68.6027	20.79	26.7532	14.0473	7.57	7.77915	6.9693	12.24	7.99099	20.4736	32.81	37.9174	16.7683	37.54	38.5925	49.2451	17.4	15.1075	14.4006

## Sheet: p-values
		Adjusted p-values (2way ANOVA)
		puro-fraction 1 vs Control fraction 1	puro-fraction 2 vs Control fraction 2	puro-fraction 3 vs Control fraction 3	puro-fraction 4 vs Control fraction 4		Pkp cUTR-fraction 1 vs Control fraction 1	Pkp cUTR-fraction 2 vs Control fraction 2	Pkp cUTR-fraction 3 vs Control fraction 3	Pkp cUTR-fraction 4 vs Control fraction 4
APC-dependent	Anp32b	0.5616	0.0152	0.3096	0.0438		0.9807	0.9988	0.9561	0.9982
	Wnk1	0.4819	0.0476	0.4545	0.0528		0.9101	0.9892	0.7507	0.9796
	Zbtb12	0.6646	0.0093	0.2657	0.0419		0.9068	0.9938	0.9931	0.9016
	Kank2	0.8147	0.0285	0.0089	0.9979		0.9833	0.5923	0.7452	0.9555
	Uhmk1	0.7177	0.0068	0.4053	0.022		0.9804	0.9637	0.345	0.1723
	Kif1c	0.725	0.0006	0.1971	0.0062		0.9994	0.8636	0.5342	0.2839
	Pkp4	0.6568	0.002	0.3667	0.0098		0.9439	0.7686	0.2339	0.4719
	Trak2	0.8202	0.0002	0.1037	0.0056		0.8993	0.9903	0.464	0.2184
	Map2k7	0.4733	<0.0001	0.172	0.0004		0.9327	0.965	0.5991	0.4445
	Rab13	0.5948	0.0034	0.2372	0.0212		0.9475	0.9951	0.3538	0.1796
	Cenpb	0.8336	0.0047	0.287	0.05		0.8336	0.941	0.6714	0.2427
	Trp53inp2	0.6113	0.0064	0.4015	0.0187		0.8927	0.9957	0.274	0.1346
	Net1	0.8181	0.0264	0.2886	0.1523		0.7296	0.9051	0.9351	0.7222
	Cyb5r3	0.2021	0.0159	0.9791	0.47		0.7717	0.9817	0.9853	0.8271
	Ddr2	0.7261	0.0352	0.3705	0.8028		0.9135	0.8866	0.7886	0.3028
	Dynll2	0.278	0.3355	0.3598	0.2378		0.5531	0.5249	0.5481	0.5478
	Sh3pxd2a	0.9979	0.1437	0.3133	0.9029		0.8866	0.7441	0.6386	0.9283
	Rassf3	0.1932	0.2774	0.3214	0.1794		0.5976	0.9126	0.6643	0.3128
	Myl6b	0.8334	0.3092	0.6346	0.486		0.9866	0.9966	0.6997	0.5727
APC-independent	Ncl	0.7244	0.1768	0.4454	0.3047		0.9994	0.9995	0.9961	0.9982
	Npm1	0.3399	0.0001	0.2747	0.0002		0.9997	0.5229	0.2284	0.7795
	Rps16	0.1044	0.0039	0.1116	0.0037		0.9874	0.7388	0.9684	0.8576
	Rpl35	0.2987	0.0005	0.056	0.0052		0.8185	0.8128	0.8126	0.8223
	Rpl27a	0.6483	0.0986	0.3485	0.2248		0.6219	0.7354	0.6801	0.5519
	Rps20	0.9116	0.107	0.5522	0.2955		0.7574	0.4457	0.2427	0.4922
Control	ActB	0.2858	0.0057	0.406	0.0032		0.9093	0.8564	0.9098	0.8566
	Gapdh	0.3277	0.0067	0.3266	0.0068		0.8041	0.9895	0.7182	0.9998
	Ldha	0.2601	0.0077	0.7611	0.001		0.9069	0.9857	0.9771	0.9261
	Tubb3	0.5659	0.0311	0.1501	0.1397		0.9978	0.9882	0.529	0.6268
	Arpc3	0.3424	0.0076	0.309	0.009		0.9716	0.8538	0.2043	0.062
	Nup50	0.5467	0.0011	0.1674	0.008		0.9431	0.9762	0.8729	0.5893
	Hprt	0.6672	0.025	0.9616	0.008		0.9813	0.9714	0.0321	0.0377
	Atf2	0.3804	0.0082	0.1381	0.0339		0.8671	0.9921	0.4684	0.2875
