# Supplementary material for: Translational regulation of protrusion-localized RNAs involves silencing and clustering after transport
Source: eLife. 2019 Jul 10;8:e44752. doi: 10.7554/eLife.44752 (PMC6639073; doi:10.7554/eLife.44752)
Supplement: Figure 2—source data 1. [file elife-44752-fig2-data1.xlsx]

## Sheet: % RNA 
		% RNA
		Control fraction 1		Control fraction 2		Control fraction 3		Control fraction 4		PTL fraction 1		PTL fraction 2		PTL fraction 3		PTL fraction 4
		rep1	rep2	rep1	rep2	rep1	rep2	rep1	rep2	rep1	rep2	rep1	rep2	rep1	rep2	rep1	rep2
APC-dependent	Anp32b	12.31	18.9236	11.65	17.4543	18.49	25.0446	57.92	38.5432	15.67	16.97	8.31	18.16	24.87	38.11	51.09	27.22
	Wnk1	13.79	33.3434	13.25	16.9861	16.83	22.3433	56.17	27.2958	21.26	24.9	13.04	23.05	24.05	31.64	41.88	20.41
	Zbtb12	5.42857	6.16095	12.4934	14.4449	27.9506	43.7435	53.6434	35.8317	15.8712	7.14981	27.9188	21.6667	24.2734	32.1023	31.5972	37.7874
	Kank2	8.65	17.5901	16.07	20.5933	34.55	35.9263	41.06	25.7989	19.01	13.91	12.97	14.79	28.5	37.95	39.37	33.69
	Uhmk1	7.36	15.636	22.29	31.3476	40.89	35.4972	29.49	17.5281	8.89	12.9	18.69	25.97	48.94	49.4	23.49	11.7
	Kif1c	7.76	15.1361	22.83	28.59	36.75	36.0654	32.57	20.1998	9.96	13.25	17.98	24.55	46.32	50.2	25.61	12.06
	Pkp4	8.56	22.3373	26.36	28.9165	31.65	29.7562	33.47	19.1453	14.65	17.66	18.69	27.06	39.72	41.7	26.91	13.58
	Trak2	12.05	29.322	28.88	28.9025	30.46	27.25	28.63	14.5134	18.05	21.72	21.22	31.88	40.07	38.14	20.68	8.27
	Map2k7	8.83	16.926	22.77	23.3511	27.86	31.6011	40.49	28.1592	9.57	12.69	15.64	23.15	38.42	43.34	36.49	20.09
	Rab13	19.35	32.3742	29.66	29.4127	27.32	23.7833	23.54	14.4603	20.13	22.52	20.22	28.05	39.62	39.78	20.53	9.65
	Cenpb	11.79	21.254	31.72	31.8216	35.06	31.3337	21.41	16.25	16.57	17.01	23.73	34.77	41.38	38.99	18.46	9.31
	Trp53inp2	14.66	35.8581	36.87	32.4736	25.78	23.6043	22.68	8.23045	20.77	19.18	21.48	32.93	36	41.26	21.8	6.68
	Net1	35.19	63.1955	23.7	15.6466	20.95	12.1294	19.96	8.94479	39.56	40.36	16.67	30.66	24.59	22.7	19.04	6.25
	Cyb5r3	29.75	43.4826	19.42	18.708	17.73	15.9913	33.24	21.947	37.96	35.01	15.1	24.86	21.09	24.22	25.8	16.51
	Ddr2	13.65	22.2927	25.78	25.9572	33.41	33.5944	27.18	18.0426	18.21	20.87	20.04	25.89	41.45	42.15	20.24	11.24
	Dynll2	33.5785	52.013	20.9031	18.0039	24.8322	21.0291	20.7056	9.18778	40.2439	37.7287	11.3452	27.9667	31.4544	28.0502	16.9729	6.26878
	Sh3pxd2a	24.88	49.2916	31.8	23.9281	15.04	13.4529	28.33	13.3569	36.36	31.85	25.76	43.32	18.95	17.1	18.92	7.83
	Rassf3	33.92	52.8479	17.11	14.2742	24.95	21.4695	24.42	11.309	39.15	36.55	11.85	23.99	28.64	29.48	20.27	10.11
	Myl6b	22.5	36.229	54.48	46.5097	20.22	14.532	3.69	2.70754	21.14	25.08	44.69	44.86	30.54	28.14	3.64	1.83
APC-independent	Ncl	20.84	52.7771	34.86	24.3123	19.41	11.6956	25.07	11.2176	31.97	29.52	26.64	35.78	20.18	23.14	21.23	11.54
	Npm1	33.34	18.7266	19.92	29.996	34.11	31.4413	12.63	19.8357	49.33	23.51	13.11	19.81	21.17	29.39	16.61	27.44
	Rps16	15.77	20.191	16.71	19.1018	29.55	26.4437	37.93	34.2504	11.47	11.71	13.85	15.45	35.6	43.81	39.04	29.08
	Rpl35	17.59	24.5926	37.06	33.5742	20.03	22.3101	25.32	19.524	16.61	17.22	27.54	32.12	31.41	35.97	24.44	14.7
	Rpl27a	36.51	55.4834	35.23	24.8484	18.93	14.3267	9.76	5.31732	40.35	41.57	24.29	27.31	27.22	26.87	8.2	4.32
	Rps20	34.08	40.7544	39.92	37.2807	19.65	17.9663	6.38	4.00076	33.23	27.59	29.97	36.89	30.24	32.09	6.55	3.43
Control	ActB	15.05	25.4473	21.63	25.9211	17.29	19.3396	46.03	29.2921	18.41	21.95	15.37	23.94	22.95	30.11	43.28	24.06
	Gapdh	18.51	26.5804	21.43	24.9651	15.53	18.7187	44.54	29.7142	22.1	21.15	16.08	21.15	19.81	28.97	42.03	27.89
	Ldha	18.06	30.8703	16.81	21.0456	15.97	20.2192	49.18	27.7548	23.55	26.04	12.12	19.47	22.28	32.59	42.24	21.92
	Tubb3	10.77	15.9736	23.75	22.2719	18.33	23.8433	47.19	37.8788	13.55	13.14	15.18	21.01	26.58	33.35	44.62	32.07
	Arpc3	13.99	25.4019	29.38	31.5331	26.03	25.5315	30.7	17.425	13.33	19.37	22.94	27.91	39.32	40.78	24.59	12.04
	Nup50	8.02	18.0705	28.79	29.1098	27.05	25.6607	36.16	26.6222	10.6	14.6	20.75	26.57	35.07	43.25	33.56	15.68
	Hprt	11.33	20.4522	24.31	35.6559	42.84	35.061	21.57	8.785	8.64	12.25	16.89	23.35	55.6	57.76	18.89	6.44
	Atf2	15.33	32.6646	35.19	34.3075	30.15	23.9688	19.36	9.04412	18.26	19.65	22.99	36.38	42.56	38.17	16.28	5.79

## Sheet: p-values
		Adjusted p-values (2way ANOVA)
		PTL-fraction 1 vs Control fraction 1	PTL-fraction 2 vs Control fraction 2	PTL-fraction 3 vs Control fraction 3	PTL-fraction 4 vs Control fraction 4
APC-dependent	Anp32b	0.9999	0.9998	0.7849	0.8218
	Wnk1	0.9999	0.9982	0.9208	0.831
	Zbtb12	0.9005	0.4651	0.7683	0.5688
	Kank2	0.963	0.9035	0.9942	0.9715
	Uhmk1	0.9999	0.9139	0.3238	0.804
	Kif1c	0.9999	0.9063	0.2371	0.6128
	Pkp4	0.9999	0.9277	0.5008	0.8472
	Trak2	0.9999	0.996	0.5554	0.8135
	Map2k7	0.9977	0.9636	0.3554	0.8214
	Rab13	0.8846	0.8083	0.1091	0.928
	Cenpb	0.9999	0.9745	0.5229	0.7808
	Trp53inp2	0.9539	0.86	0.4193	0.9998
	Net1	0.5642	0.9793	0.8564	0.9999
	Cyb5r3	0.9999	0.9998	0.8092	0.7478
	Ddr2	0.9937	0.9414	0.2931	0.4523
	Dynll2	0.9804	0.9999	0.8622	0.9881
	Sh3pxd2a	0.9963	0.9305	0.9908	0.9003
	Rassf3	0.9141	0.9968	0.8976	0.9935
	Myl6b	0.576	0.6483	0.1012	0.9999
APC-independent	Ncl	0.9618	0.9997	0.9609	0.9997
	Npm1	0.7273	0.8407	0.8905	0.9528
	Rps16	0.4041	0.8731	0.0514	0.9736
	Rpl35	0.7726	0.5733	0.0458	0.9268
	Rpl27a	0.8779	0.9292	0.3702	0.9992
	Rps20	0.1962	0.4347	0.0158	0.9999
Control	ActB	0.9999	0.9747	0.7728	0.9774
	Gapdh	0.9998	0.928	0.7253	0.9952
	Ldha	0.9999	0.9948	0.7854	0.9316
	Tubb3	0.9999	0.8159	0.3654	0.8847
	Arpc3	0.9682	0.8775	0.1452	0.8194
	Nup50	0.9999	0.8898	0.2701	0.7762
	Hprt	0.8851	0.5032	0.0922	0.9923
	Atf2	0.9293	0.9283	0.3113	0.9862
